# Supplementary material for: GPER Agonist G1 Prevents Wnt-Induced JUN Upregulation in HT29 Colorectal Cancer Cells
Source: Int J Mol Sci. 2022 Oct 20;23(20):12581. doi: 10.3390/ijms232012581 (PMC9603962; doi:10.3390/ijms232012581)
Supplement: Supplementary file 1 [file ijms-23-12581-s001.zip]

Archive with 1 entries (1 files):
- ijms-1910410-supplementary.pdf
